# Supplementary material for: Genome-Wide Analysis of Nucleotide-Level Variation in Commonly Used Saccharomyces cerevisiae Strains
Source: PLoS One. 2007 Mar 28;2(3):e322. doi: 10.1371/journal.pone.0000322 (PMC1829191; doi:10.1371/journal.pone.0000322)
Supplement: Table S1 — Genes carrying a whole or partial deletion in the surveyed strains (0.02 MB DOC) [file pone.0000322.s001.doc]

	Deletion coordinates		Size of the deletion	Systematic Name	Gene Name	Coordinates		Description
Chromosome1
A364A_deletions:chr1	3591	9235	5636	YAL067C	SEO1	9017	7236	Putative permease, member of the allantoate transporter subfamily of the major facilitator superfamily; mutation confers resistance to ethionine sulfoxide
CENPK_deletions:chr1	5069	9235	4164	YAL067C	SEO1	9017	7236	Putative permease, member of the allantoate transporter subfamily of the major facilitator superfamily; mutation confers resistance to ethionine sulfoxide
A364A_deletions:chr1	9245	11700	2451	YAL066W		10092	10400	Hypothetical protein
A364A_deletions:chr1	9245	11700	2451	YAL065C		11952	11566	Hypothetical protein
CENPK_deletions:chr1	9245	11700	2451	YAL066W		10092	10400	Hypothetical protein
CENPK_deletions:chr1	9245	11700	2451	YAL065C		11952	11566	Hypothetical protein
A364A_deletions:chr1	13732	21050	7318	YAL064C-A		13744	13364	Hypothetical protein
A364A_deletions:chr1	21062	23992	2930	YAL064W		21526	21852	Hypothetical protein
A364A_deletions:chr1	21062	23992	2930	YAL063C-A		22687	22397	Identified by expression profiling and mass spectrometry
Sigma1278b_deletions:chr1	22168	22742	572	YAL063C-A		22687	22397	Identified by expression profiling and mass spectrometry
FL100_deletions:chr1	184485	187322	2837	YAR028W		184886	185590	Putative integral membrane protein, member of DUP240 gene family
FL100_deletions:chr1	184485	187322	2837	YAR029W		186315	186539	Member of DUP240 gene family but contains no transmembrane domains; green fluorescent protein (GFP)-fusion protein localizes to the cytoplasm in a punctate pattern
FL100_deletions:chr1	184485	187322	2837	YAR031W	PRM9	186830	187726	Pheromone-regulated protein with 3 predicted transmembrane segments and an FF sequence, a motif involved in COPII binding; member of DUP240 gene family
FL100_deletions:chr1	184485	187322	2837	YAR030C		186847	186506	Hypothetical protein
FL100_deletions:chr1	189789	192295	2496	YAR035W	YAT1	190187	192250	Outer mitochondrial carnitine acetyltransferase, minor ethanol-inducible enzyme involved in transport of activated acyl groups from the cytoplasm into the mitochondrial matrix
FL100_deletions:chr1	195497	198602	3093	YAR042W	SWH1	192613	196179	Protein similar to mammalian oxysterol-binding protein; contains ankyrin repeats; localizes to the Golgi and the nucleus-vacuole junction
FL100_deletions:chr1	198629	203469	4838	YAR047C		201780	201460	Hypothetical protein
FL100_deletions:chr1	198629	203469	4838	YAR050W	FLO1	203394	208007	Lectin-like protein involved in flocculation, cell wall protein that binds to mannose chains on the surface of other cells, confers floc-forming ability that is chymotrypsin sensitive and heat resistant; similar to Flo5p
Sigma1278b_deletions:chr1	198843	202804	3957	YAR047C		201780	201460	Hypothetical protein
W303_deletions:chr1	198846	202797	3948	YAR047C		201780	201460	Hypothetical protein
CENPK_deletions:chr1	199955	202768	2811	YAR047C		201780	201460	Hypothetical protein
SK1_deletions:chr1	201323	202776	1453	YAR047C		201780	201460	Hypothetical protein
A364A_deletions:chr1	201325	202765	1440	YAR047C		201780	201460	Hypothetical protein
Chromosome2
A364A_deletions:chr2	258911	259576	665	YBR012C		259564	259145	Hypothetical protein
FL100_deletions:chr2	428821	429610	789	YBR092C	PHO3	429095	427692	Constitutively expressed acid phosphatase similar to Pho5p; brought to the cell surface by transport vesicles; hydrolyzes thiamin phosphates in the periplasmic space, increasing cellular thiamin uptake; expression is repressed by thiamin
FL100_deletions:chr2	428821	429610	789	YBR093C	PHO5	430945	429542	Repressible acid phosphatase (1 of 3) that also mediates extracellular nucleotide-derived phosphate hydrolysis; secretory pathway derived cell surface glycoprotein; induced by phosphate starvation and coordinately regulated by PHO4 and PHO2
Sigma1278b_deletions:chr2	428821	429607	786	YBR092C	PHO3	429095	427692	Constitutively expressed acid phosphatase similar to Pho5p; brought to the cell surface by transport vesicles; hydrolyzes thiamin phosphates in the periplasmic space, increasing cellular thiamin uptake; expression is repressed by thiamin
Sigma1278b_deletions:chr2	428821	429607	786	YBR093C	PHO5	430945	429542	Repressible acid phosphatase (1 of 3) that also mediates extracellular nucleotide-derived phosphate hydrolysis; secretory pathway derived cell surface glycoprotein; induced by phosphate starvation and coordinately regulated by PHO4 and PHO2
BY4716_deletions:chr2	469698	474237	4539	YBR115C	LYS2	473920	469742	Alpha aminoadipate reductase, catalyzes the reduction of alpha-aminoadipate to alpha-aminoadipate 6-semialdehyde, which is the fifth step in biosynthesis of lysine; activation requires posttranslational phosphopantetheinylation by Lys5p
BY4716_deletions:chr2	469698	474237	4539	YBR116C		474720	474193	Hypothetical protein
Chromosome3
CENPK_deletions:chr3	309479	311085	1606	YCR105W	ADH7	309067	310152	NADPH-dependent cinnamyl alcohol dehydrogenase family member with broad substrate specificity; may be involved in fusel alcohol synthesis
CENPK_deletions:chr3	309479	311085	1606	YCR106W	RDS1	310955	313453	Zinc cluster protein involved in conferring resistance to cycloheximide
CENPK_deletions:chr3	311496	314246	2750	YCR106W	RDS1	310955	313453	Zinc cluster protein involved in conferring resistance to cycloheximide
CENPK_deletions:chr3	311496	314246	2750	YCR107W	AAD3	313887	314978	Putative aryl-alcohol dehydrogenase with similarity to P. chrysosporium aryl-alcohol dehydrogenase; mutational analysis has not yet revealed a physiological role
Chromosome4
CENPK_deletions:chr4	524511	525352	840	YDR036C	EHD3	524709	523207	Protein of unconfirmed function, plays an indirect role in endocytic membrane trafficking, member of a family of enoyl-CoA hydratase/isomerases
Sigma1278b_deletions:chr4	524511	525439	927	YDR036C	EHD3	524709	523207	Protein of unconfirmed function, plays an indirect role in endocytic membrane trafficking, member of a family of enoyl-CoA hydratase/isomerases
Sigma1278b_deletions:chr4	524511	525439	927	YDR037W	KRS1	525436	527211	Lysyl-tRNA synthetase; also identified as a negative regulator of general control of amino acid biosynthesis
SK1_deletions:chr4	524511	525439	924	YDR036C	EHD3	524709	523207	Protein of unconfirmed function, plays an indirect role in endocytic membrane trafficking, member of a family of enoyl-CoA hydratase/isomerases
SK1_deletions:chr4	524511	525439	924	YDR037W	KRS1	525436	527211	Lysyl-tRNA synthetase; also identified as a negative regulator of general control of amino acid biosynthesis
Sigma1278b_deletions:chr4	527037	528007	962	YDR037W	KRS1	525436	527211	Lysyl-tRNA synthetase; also identified as a negative regulator of general control of amino acid biosynthesis
Sigma1278b_deletions:chr4	527037	528007	962	YDR038C	ENA5	530693	527418	Protein with similarity to P-type ATPase sodium pumps
CENPK_deletions:chr4	527793	532072	4278	YDR038C	ENA5	530693	527418	Protein with similarity to P-type ATPase sodium pumps
CENPK_deletions:chr4	527793	532072	4278	YDR039C	ENA2	534578	531303	P-type ATPase sodium pump, involved in Na+ efflux to allow salt tolerance; likely not involved in Li+ efflux
Sigma1278b_deletions:chr4	528063	535109	7038	YDR038C	ENA5	530693	527418	Protein with similarity to P-type ATPase sodium pumps
Sigma1278b_deletions:chr4	528063	535109	7038	YDR039C	ENA2	534578	531303	P-type ATPase sodium pump, involved in Na+ efflux to allow salt tolerance; likely not involved in Li+ efflux
SK1_deletions:chr4	528913	531524	2599	YDR038C	ENA5	530693	527418	Protein with similarity to P-type ATPase sodium pumps
SK1_deletions:chr4	528913	531524	2599	YDR039C	ENA2	534578	531303	P-type ATPase sodium pump, involved in Na+ efflux to allow salt tolerance; likely not involved in Li+ efflux
CENPK_deletions:chr4	532090	535109	3016	YDR039C	ENA2	534578	531303	P-type ATPase sodium pump, involved in Na+ efflux to allow salt tolerance; likely not involved in Li+ efflux
SK1_deletions:chr4	532499	535109	2609	YDR039C	ENA2	534578	531303	P-type ATPase sodium pump, involved in Na+ efflux to allow salt tolerance; likely not involved in Li+ efflux
Sigma1278b_deletions:chr4	535132	535951	819	YDR040C	ENA1	538463	535188	P-type ATPase sodium pump, involved in Na+ and Li+ efflux to allow salt tolerance
Chromosome5
SK1_deletions:chr5	566937	568983	2044	YER188W		568035	568754	Hypothetical protein
Chromosome6
FL100_deletions:chr6	15236	20885	5638	YFL056C	AAD6	15431	14793	Putative aryl-alcohol dehydrogenase with similarity to P. chrysosporium aryl-alcohol dehydrogenase, involved in the oxidative stress response
FL100_deletions:chr6	15236	20885	5638	YFL055W	AGP3	17004	18680	Low-affinity amino acid permease, may act to supply the cell with amino acids as nitrogen source in nitrogen-poor conditions; transcription is induced under conditions of sulfur limitation
FL100_deletions:chr6	15236	20885	5638	YFL054C		22787	20847	Hypothetical protein
FL100_deletions:chr6	20896	28809	7913	YFL054C		22787	20847	Hypothetical protein
FL100_deletions:chr6	20896	28809	7913	YFL053W	DAK2	23423	25198	Dihydroxyacetone kinase, required for detoxification of dihydroxyacetone (DHA); involved in stress adaptation
FL100_deletions:chr6	20896	28809	7913	YFL052W		28232	29629	Hypothetical protein
FL100_deletions:chr6	28819	29827	1008	YFL052W		28232	29629	Hypothetical protein
Sigma1278b_deletions:chr6	15273	16842	1568	YFL056C	AAD6	15431	14793	Putative aryl-alcohol dehydrogenase with similarity to P. chrysosporium aryl-alcohol dehydrogenase, involved in the oxidative stress response
Sigma1278b_deletions:chr6	205079	205948	869	YFR026C		206245	205736	Hypothetical protein
Chromosome7
FL100_deletions:chr7	2559	6228	3664	YGL263W	COS12	2790	3932	Protein of unknown function, member of a family of conserved, often subtelomerically-encoded proteins
FL100_deletions:chr7	2559	6228	3664	YGL262W		5312	5839	Hypothetical protein
SK1_deletions:chr7	1068989	1071137	2147	YGR287C		1068997	1067228	Putative protein of unknown function; similarity to alpha-D-glucosidase (maltase); localizes to the mitochondrion
SK1_deletions:chr7	1068989	1071137	2147	YGR288W	MAL13	1070299	1071720	MAL-activator protein, part of complex locus MAL1; nonfunctional in genomic reference strain S288C
SK1_deletions:chr7	1071168	1076141	4972	YGR288W	MAL13	1070299	1071720	MAL-activator protein, part of complex locus MAL1; nonfunctional in genomic reference strain S288C
SK1_deletions:chr7	1071168	1076141	4972	YGR290W		1075488	1075931	Hypothetical protein
SK1_deletions:chr7	1071168	1076141	4972	YGR289C	MAL11	1075819	1073969	Maltose permease, inducible high-affinity maltose transporter (alpha-glucoside transporter); encoded in the MAL1 complex locus; member of the 12 transmembrane domain superfamily of sugar transporters
W303_deletions:chr7	2559	6227	3662	YGL263W	COS12	2790	3932	Protein of unknown function, member of a family of conserved, often subtelomerically-encoded proteins
W303_deletions:chr7	2559	6227	3662	YGL262W		5312	5839	Hypothetical protein
Chromosome8
CENPK_deletions:chr8	93804	94988	1184	YHL008C		94506	92623	Putative protein of unknown function, does not appear to be involved in monocarboxylic acid transport; green fluorescent protein (GFP)-fusion protein localizes to the vacuole
SK1_deletions:chr8	94460	95001	541	YHL008C		94506	92623	Putative protein of unknown function, does not appear to be involved in monocarboxylic acid transport; green fluorescent protein (GFP)-fusion protein localizes to the vacuole
SK1_deletions:chr8	193400	194118	718	YHR043C	DOG2	193538	192798	2-deoxyglucose-6-phosphate phosphatase, member of a family of low molecular weight phosphatases, similar to Dog1p, induced by oxidative and osmotic stress, confers 2-deoxyglucose resistance when overexpressed
SK1_deletions:chr8	193400	194118	718	YHR044C	DOG1	194801	194061	2-deoxyglucose-6-phosphate phosphatase, similar to Dog2p, member of a family of low molecular weight phosphatases; confers 2-deoxyglucose resistance when overexpressed, in vivo substrate has not yet been identified
SK1_deletions:chr8	212336	214627	2290	YHR052W-A		212512	212706	Identified by gene-trapping, microarray-based expression analysis, and genome-wide homology searching
SK1_deletions:chr8	212336	214627	2290	YHR053C	CUP1-1	212722	212537	Metallothionein, binds copper and mediates resistance to high concentrations of copper and cadmium; locus is variably amplified in different strains, with two copies, CUP1-1 and CUP1-2, in the genomic sequence reference strain S288C
SK1_deletions:chr8	212336	214627	2290	YHR054C		214251	213187	Hypothetical protein
SK1_deletions:chr8	212336	214627	2290	YHR054W-A		214510	214704	Identified by gene-trapping, microarray-based expression analysis, and genome-wide homology searching
SK1_deletions:chr8	212336	214627	2290	YHR055C	CUP1-2	214720	214535	Metallothionein, binds copper and mediates resistance to high concentrations of copper and cadmium; locus is variably amplified in different strains, with two copies, CUP1-1 and CUP1-2, in the genomic sequence reference strain S288C
SK1_deletions:chr8	215070	216248	1178	YHR056C	RSC30	217836	215185	One of 15 subunits of the 'Remodel the Structure of Chromatin' (RSC) complex; non-essential gene required for regulation of ribosomal protein genes and the cell wall/stress response; highly similar to Rsc3p; null mutants are osmosensitive
Chromosome9
FL100_deletions:chr9	434404	437201	2794	YIR042C		435980	435270	Hypothetical protein
Sigma1278b_deletions:chr9	434405	437089	2684	YIR042C		435980	435270	Hypothetical protein
SK1_deletions:chr9	434404	435508	1104	YIR042C		435980	435270	Hypothetical protein
SK1_deletions:chr9	435911	437087	1176	YIR042C		435980	435270	Hypothetical protein
Chromosome10
CENPK_deletions:chr10	105913	106463	548	YJL167W	ERG20	105007	106065	Farnesyl pyrophosphate synthetase, has both dimethylallyltranstransferase and geranyltranstransferase activities; catalyzes the formation of C15 farnesyl pyrophosphate units for isoprenoid and sterol biosynthesis
CENPK_deletions:chr10	105913	106463	548	YJL166W	QCR8	106427	106711	Subunit 8 of ubiquinol cytochrome-c reductase complex, which is a component of the mitochondrial inner membrane electron transport chain; oriented facing the intermembrane space; expression is regulated by Abf1p and Cpf1p
Sigma1278b_deletions:chr10	23756	24500	744	YJL216C		26086	24341	Protein of unknown function, transcriptionally activated by Yrm1p along with genes involved in multidrug resistance
SK1_deletions:chr10	23106	23979	873	YJL217W		23133	23729	Hypothetical protein
SK1_deletions:chr10	726721	727313	592	YJR154W		725699	726739	Putative protein of unknown function; green fluorescent protein (GFP)-fusion protein localizes to the cytoplasm
Chromosome11
Chromosome12
Sigma1278b_deletions:chr12	468919	472495	3576	YLR154C-H		468959	468828	Identified by fungal homology and RT-PCR
Sigma1278b_deletions:chr12	468919	472495	3576	YLR155C	ASP3-1	470406	469318	Cell-wall L-asparaginase II, involved in asparagine catabolism; expression is induced during nitrogen starvation; four copies of ASP3 are present in the genome reference strain S288C
Sigma1278b_deletions:chr12	468919	472495	3576	YLR156C-A		472611	472480	Identified by fungal homology and RT-PCR
Sigma1278b_deletions:chr12	482165	485715	3550	YLR157C-C		482191	482060	Identified by fungal homology and RT-PCR
Sigma1278b_deletions:chr12	482165	485715	3550	YLR158C	ASP3-3	483638	482550	Cell-wall L-asparaginase II, involved in asparagine catabolism; expression is induced during nitrogen starvation; four copies of ASP3 are present in the genome reference strain S288C
Sigma1278b_deletions:chr12	482165	485715	3550	YLR159W		485346	485690	Note: YLR156W, YLR159W, and YLR161W are identical.
Sigma1278b_deletions:chr12	482165	485715	3550	YLR159C-A		485843	485712	Identified by fungal homology and RT-PCR
Sigma1278b_deletions:chr12	485804	489375	3571	YLR159C-A		485843	485712	Identified by fungal homology and RT-PCR
Sigma1278b_deletions:chr12	485804	489375	3571	YLR160C	ASP3-4	487290	486202	Cell-wall L-asparaginase II, involved in asparagine catabolism; expression is induced during nitrogen starvation; four copies of ASP3 are present in the genome reference strain S288C
Sigma1278b_deletions:chr12	485804	489375	3571	YLR161W		488998	489342	Note: YLR156W, YLR159W, and YLR161W are identical.
Sigma1278b3_deletions:chr12	468919	472495	3576	YLR156W		472114	472458	YLR156W, YLR159W, and YLR161W are three identical open reading frames encoded near the ribosomal DNA region of chromosome 12.
SK1_deletions:chr12	468921	472472	3547	YLR154C-H		468959	468828	Identified by fungal homology and RT-PCR
SK1_deletions:chr12	468921	472472	3547	YLR155C	ASP3-1	470406	469318	Cell-wall L-asparaginase II, involved in asparagine catabolism; expression is induced during nitrogen starvation; four copies of ASP3 are present in the genome reference strain S288C
SK1_deletions:chr12	468921	472472	3547	YLR156W		472114	472458	YLR156W, YLR159W, and YLR161W are three identical open reading frames encoded near the ribosomal DNA region of chromosome 12.
SK1_deletions:chr12	472576	475975	3399	YLR156C-A		472611	472480	Identified by fungal homology and RT-PCR
SK1_deletions:chr12	472576	475975	3399	YLR157C	ASP3-2	474058	472970	Cell-wall L-asparaginase II, involved in asparagine catabolism; expression is induced during nitrogen starvation; four copies of ASP3 are present in the genome reference strain S288C
SK1_deletions:chr12	472576	475975	3399	YLR157W-D		475765	475977	Identified by gene-trapping, microarray-based expression analysis, and genome-wide homology searching
SK1_deletions:chr12	482166	485697	3531	YLR157C-C		482191	482060	Identified by fungal homology and RT-PCR
SK1_deletions:chr12	482166	485697	3531	YLR158C	ASP3-3	483638	482550	Cell-wall L-asparaginase II, involved in asparagine catabolism; expression is induced during nitrogen starvation; four copies of ASP3 are present in the genome reference strain S288C
SK1_deletions:chr12	482166	485697	3531	YLR159W		485346	485690	Note: YLR156W, YLR159W, and YLR161W are identical.
SK1_deletions:chr12	485805	489348	3543	YLR159C-A		485843	485712	Identified by fungal homology and RT-PCR
SK1_deletions:chr12	485805	489348	3543	YLR160C	ASP3-4	487290	486202	Cell-wall L-asparaginase II, involved in asparagine catabolism; expression is induced during nitrogen starvation; four copies of ASP3 are present in the genome reference strain S288C
SK1_deletions:chr12	485805	489348	3543	YLR161W		488998	489342	Note: YLR156W, YLR159W, and YLR161W are identical.
Chromosome13
Chromosome14
CENPK_deletions:chr14	765386	772806	7417	YNR070W		765375	769376	Putative transporter of the ATP-binding cassette (ABC) family, implicated in pleiotropic drug resistance
CENPK_deletions:chr14	765386	772806	7417	YNR071C		771468	770440	Hypothetical protein
CENPK_deletions:chr14	765386	772806	7417	YNR072W	HXT17	772657	774351	Protein of unknown function with similarity to hexose transporter family members, expression is repressed by high levels of glucose
CENPK_deletions:chr14	776952	779106	2151	YNR074C	AIF1	778738	777602	Mitochondrial cell death effector that translocates to the nucleus in response to apoptotic stimuli, homolog of mammalian Apoptosis-Inducing Factor, putative reductase
FL100_deletions:chr14	765386	772758	7372	YNR070W		765375	769376	Putative transporter of the ATP-binding cassette (ABC) family, implicated in pleiotropic drug resistance
FL100_deletions:chr14	765386	772758	7372	YNR071C		771468	770440	Hypothetical protein
FL100_deletions:chr14	765386	772758	7372	YNR072W	HXT17	772657	774351	Protein of unknown function with similarity to hexose transporter family members, expression is repressed by high levels of glucose
FL100_deletions:chr14	776877	779106	2229	YNR074C	AIF1	778738	777602	Mitochondrial cell death effector that translocates to the nucleus in response to apoptotic stimuli, homolog of mammalian Apoptosis-Inducing Factor, putative reductase
Sigma1278b_deletions:chr14	765386	772782	7395	YNR070W		765375	769376	Putative transporter of the ATP-binding cassette (ABC) family, implicated in pleiotropic drug resistance
Sigma1278b_deletions:chr14	765386	772782	7395	YNR071C		771468	770440	Hypothetical protein
Sigma1278b_deletions:chr14	765386	772782	7395	YNR072W	HXT17	772657	774351	Protein of unknown function with similarity to hexose transporter family members, expression is repressed by high levels of glucose
Sigma1278b_deletions:chr14	776877	779106	2229	YNR074C	AIF1	778738	777602	Mitochondrial cell death effector that translocates to the nucleus in response to apoptotic stimuli, homolog of mammalian Apoptosis-Inducing Factor, putative reductase
W303_deletions:chr14	765386	772758	7372	YNR070W		765375	769376	Putative transporter of the ATP-binding cassette (ABC) family, implicated in pleiotropic drug resistance
W303_deletions:chr14	765386	772758	7372	YNR071C		771468	770440	Hypothetical protein
W303_deletions:chr14	765386	772758	7372	YNR072W	HXT17	772657	774351	Protein of unknown function with similarity to hexose transporter family members, expression is repressed by high levels of glucose
W303_deletions:chr14	776877	779106	2229	YNR074C	AIF1	778738	777602	Mitochondrial cell death effector that translocates to the nucleus in response to apoptotic stimuli, homolog of mammalian Apoptosis-Inducing Factor, putative reductase
Chromosome15
SK1_deletions:chr15	3151	4499	1348	YOL164W-A		4130	4312	Identified by fungal homology and RT-PCR
SK1_deletions:chr15	12860	14762	1902	YOL160W		14312	14653	Hypothetical protein
SK1_deletions:chr15	1073367	1074307	940	YOR389W		1074211	1076085	Hypothetical protein
Chromosome16
Sigma1278b_deletions:chr16	16712	17608	896	YPL277C		16868	15405	Hypothetical protein
Sigma1278b_deletions:chr16	926847	927928	1081	YPR194C	OPT2	926933	924300	Oligopeptide transporter; member of the OPT family, with potential orthologs in S. pombe and C. albicans
Sigma1278b_deletions:chr16	928251	930145	1894	YPR195C		928290	927961	Hypothetical protein
Sigma1278b_deletions:chr16	936905	942362	5445	YPR199C	ARR1	939028	938144	Transcriptional activator of the bZIP family, required for transcription of genes involved in resistance to arsenic compounds
Sigma1278b_deletions:chr16	936905	942362	5445	YPR200C	ARR2	939667	939275	Arsenate reductase required for arsenate resistance; converts arsenate to arsenite which can then be exported from cells by Arr3p
Sigma1278b_deletions:chr16	936905	942362	5445	YPR201W	ARR3	939918	941132	Arsenite transporter of the plasma membrane, required for resistance to arsenic compounds; transcription is activated by Arr1p in the presence of arsenite
SK1_deletions:chr16	926850	927887	1037	YPR194C	OPT2	926933	924300	Oligopeptide transporter; member of the OPT family, with potential orthologs in S. pombe and C. albicans
SK1_deletions:chr16	928358	931694	3336	YPR196W		931372	932784	nuclear protein (putative)
SK1_deletions:chr16	933255	942363	9100	YPR198W	SGE1	934030	935661	Membrane-associated multidrug transporter, acts as an extrusion permease, member of the drug-resistance protein family within the major facilitator superfamily (MFS), partial multicopy suppressor of gal11 mutations
SK1_deletions:chr16	933255	942363	9100	YPR197C		934457	933894	Hypothetical protein
SK1_deletions:chr16	933255	942363	9100	YPR199C	ARR1	939028	938144	Transcriptional activator of the bZIP family, required for transcription of genes involved in resistance to arsenic compounds
SK1_deletions:chr16	933255	942363	9100	YPR200C	ARR2	939667	939275	Arsenate reductase required for arsenate resistance; converts arsenate to arsenite which can then be exported from cells by Arr3p
SK1_deletions:chr16	933255	942363	9100	YPR201W	ARR3	939918	941132	Arsenite transporter of the plasma membrane, required for resistance to arsenic compounds; transcription is activated by Arr1p in the presence of arsenite
